# Supplementary material for: MYB-bHLH-TTG1 in a Multi-tiered Pathway Regulates Arabidopsis Seed Coat Mucilage Biosynthesis Genes Including PECTIN METHYLESTERASE INHIBITOR14 Required for Homogalacturonan Demethylesterification
Source: Plant Cell Physiol. 2023 Jun 24;64(8):906–19. doi: 10.1093/pcp/pcad065 (PMC10434736; doi:10.1093/pcp/pcad065)
Supplement: pcad065_Supp [file pcad065_supp.zip]

Archive with 1 entries (1 files):
- suppl_data/pcp-2023-e-00073-File009.pdf
